# Supplementary material for: Altered Calcium Influx Pathways in Cancer-Associated Fibroblasts
Source: Biomedicines. 2021 Jun 16;9(6):680. doi: 10.3390/biomedicines9060680 (PMC8234491; doi:10.3390/biomedicines9060680)
Supplement: Supplementary file 1 [file biomedicines-09-00680-s001.zip]

Archive with 2 entries (2 files):
- Supplementary figures/Additional File 1. Table S1.xlsx
- Supplementary figures/Additional File 2. Figure S2.pdf
