# Supplementary material for: Altered Calcium Influx Pathways in Cancer-Associated Fibroblasts
Source: Biomedicines. 2021 Jun 16;9(6):680. doi: 10.3390/biomedicines9060680 (PMC8234491; doi:10.3390/biomedicines9060680)
Supplement: Supplementary file 1 [file biomedicines-09-00680-s001.zip › Supplementary figures/Additional File 1. Table S1.xlsx]

## Sheet: Sheet1
Supplementary Table 1
GENE NAME	TaqMan GENE EXPRESSION ASSAY ID
18 S	4319413E
CACNA1S	Hs00163885_m1
CACNA1C	Hs00167681_m1
CACNA1D	Hs01073321_m1
CACNA1F	Hs00913730_m1
CACNA1A	Hs01579431_m1
CACNA1B	Hs01053090_m1
CACNA1E	Hs00167789_m1
CACNA1G	Hs00367969_m1
CACNA1H	Hs00234934_m1
CACNA1I	Hs00184168_m1
CXCL12	Hs03676656_mH
Fibroblast activation protein, alpha (FAPα)	Hs00990806_m1
Fibronectin	Hs01549976_m1
GAPDH	Hs99999905_m1
PDGFRβ	Hs01019589_m1
ORAI1	Hs00385627_m1
ORAI2	Hs00259863_m1
ORAI3	Hs00743683_s1
STIM1	Hs00162394_m1
STIM2	Hs00372712_m1
Tenascin C	Hs01115665_m1
TaqMan assay probes used for RT-qPCR
